# Supplementary material for: Fluorescence Spectroscopic Analysis of ppGpp Binding to cAMP Receptor Protein and Histone-Like Nucleoid Structuring Protein
Source: Int J Mol Sci. 2021 Jul 23;22(15):7871. doi: 10.3390/ijms22157871 (PMC8346002; doi:10.3390/ijms22157871)
Supplement: Supplementary file 1 [file ijms-22-07871-s001.zip]

Archive with 1 entries (1 files):
- ijms-1265761-supplementary.pdf
